# Supplementary material for: Validation of a LC-MS/MS Method for Quantifying Urinary Nicotine, Six Nicotine Metabolites and the Minor Tobacco Alkaloids—Anatabine and Anabasine—in Smokers' Urine
Source: PLoS One. 2014 Jul 11;9(7):e101816. doi: 10.1371/journal.pone.0101816 (PMC4094486; doi:10.1371/journal.pone.0101816)
Supplement: Data S5 — RT light stability. (XLS) [file pone.0101816.s005.xls]

## Sheet: Free LT
	Sample Name		CotOxConf	CotOxQuan	NicOxConf	NicOxQuan	OHCotConf	OHCotQuan	NorCotConf	NorCotQuan	CotConf	CotQuan	NorNicConf	NorNicQuan	ATConf	ATQuan	ABConf	ABQuan	NicConf	NicQuan
1	UF097-001		No Peak	No Peak	No Peak	0.01	No Peak	No Peak	No Peak	0.011	No Peak	No Peak	0.031	< 0	No Peak	No Peak	No Peak	0.109	0.026	< 0
2	UF097-002	Day 0	72.396	69.027	86.987	87.012	427.75	424.936	30.039	28.147	442.881	456.529	56.959	58.748	8.115	8.539	10.016	9.868	111.021	111.534
3	UF097-003	Day 01	71.631	71.123	86.694	87.866	392.26	444.901	26.864	26.006	455.644	455.417	52.463	57.887	8.628	7.822	10.036	9.86	109.439	110.357
4	UF097-004	Day 04	69.975	70.104	84.856	85.058	410.828	411.385	25.092	25.871	459.682	438.476	50.801	58.141	7.965	7.745	9.656	9.554	109.939	107.424
5	UF097-005	Day 05	72.328	69.422	86.388	85.479	426.756	408.802	27.103	26.683	473.791	461.009	51.897	56.634	8.017	8.205	10.402	10.27	109.532	109.038
6	UF097-006	Day 08	72.019	71.462	87.608	84.921	418.045	404.318	26.886	26.088	458.047	460.827	53.348	57.513	8.575	8.323	10.377	10.064	106.568	105.837
7	UF097-007	Day 11	72.463	68.263	84.298	84.283	386.896	416.056	29.984	25.377	438.856	449.808	48.8	53.152	8.304	8.353	9.553	9.202	105.981	107.658
8	UF097-008	Day 13	72.316	70.741	84.737	86.895	419.896	419.54	29.307	25.006	448.895	470.969	49.738	54.938	7.528	8.191	10.05	9.52	104.806	103.557
9	UF097-009	Day 15	71.409	67.788	82.962	83.198	435.252	447.51	28.727	26.104	424.259	455.032	45.757	52.38	8.316	7.804	9.65	9.739	103.155	103.47
10	UF097-010	Day 20	69.105	69.336	84.746	83.97	412.681	428.58	25.52	25.281	453.42	423.899	48.747	53.582	9.006	8.498	9.464	9.866	105.838	106.773
11	UF097-011	Day 26	72.224	69.204	83.883	81.199	409.946	454.828	26.09	25.894	438.236	430.494	46.357	52.969	7.557	8.157	9.953	10.262	105.383	102.134
12	UF097-012	Day 29	70.97	71.052	83.587	83.067	409.776	415.517	24.804	26.553	447.446	458.067	42.948	50.208	7.935	8.109	9.376	9.988	103.447	101.303
13	UF097-013	Day 36	70.145	71.062	84.422	84.918	390.941	422.435	28.82	25.953	448.014	442.669	42.841	48.547	8.537	8.265	9.404	9.12	101.201	102.935
14	UF097-014	Day 42	70.593	71.149	85.834	85.041	418.086	443.541	27.725	26.362	422.813	436.506	42.461	48.663	8.078	7.374	9.963	9.94	104.156	102.768
15	UF097-015	Day 50	72.709	71.296	79.83	80.69	395.505	401.367	27.513	27.557	433.889	432.269	43.208	45.77	8.339	8.282	9.855	8.261	101.228	101.17
16	UF097-016	Day 56	70.887	69.4	85.709	84.739	438.96	418.529	31.11	29.316	468.407	458.255	40.474	46.009	8.629	8.21	9.504	9.686	101.737	100.01
17	UF097-017		No Peak	No Peak	No Peak	No Peak	No Peak	No Peak	No Peak	No Peak	No Peak	No Peak	< 0	< 0	No Peak	No Peak	No Peak	No Peak	0.02	< 0
	Sample Name		CotOxConf	CotOxQuan	NicOxConf	NicOxQuan	OHCotConf	OHCotQuan	NorCotConf	NorCotQuan	CotConf	CotQuan	NorNicConf	NorNicQuan	ATConf	ATQuan	ABConf	ABQuan	NicConf	NicQuan
35	UF099-001		No Peak	No Peak	No Peak	0.003	No Peak	No Peak	No Peak	0.011	No Peak	No Peak	< 0	0.031	No Peak	No Peak	No Peak	No Peak	No Peak	< 0
36	UF099-002	Day 0	75.153	71.818	85.845	86.214	419.112	450.8	26.293	25.114	456.75	463.395	41.212	57.932	8.976	8.167	10.03	9.474	108.46	109.398
37	UF099-003	Day 01	70.891	73.612	84.488	84.77	403.273	417.717	27.522	26.293	431.561	448.796	42.241	60.105	8.247	9.309	10.169	9.597	111.449	111.534
38	UF099-004	Day 04	74.513	70.897	82.862	84.371	397.524	432.328	26.892	27.161	436.555	443.001	40.801	58.288	8.239	8.71	9.926	9.624	109.694	106.641
39	UF099-005	Day 05	70.814	69.996	84.187	86.127	378.1	396.914	29.75	26.518	449.429	440.573	40.694	55.575	8.012	8.213	9.684	9.6	106.239	106.749
40	UF099-006	Day 08	70.507	69.914	81.321	84.972	399.624	404.658	29.106	24.976	446.721	453.977	40.252	55.125	7.838	8.304	9.914	9.828	107.105	108.255
41	UF099-007	Day 11	73.464	70.985	88.182	84.678	402.497	409.283	22.684	26.871	444.494	441.9	42.026	55.799	7.935	8.086	9.963	9.875	109.085	104.451
42	UF099-008	Day 13	70.427	71.634	84.102	83.514	412.467	417.627	25.792	26.662	471.31	476.854	40.951	53.596	8.439	8.5	10.093	9.357	104.97	104.413
43	UF099-009	Day 15	74.797	72.301	86.017	83.804	378.77	408.078	29.006	26.063	456.626	450.131	40.569	53.819	7.984	8.727	9.663	9.388	106.918	105.493
44	UF099-010	Day 20	71.657	69.206	85.575	86.088	441.152	424.579	30.974	25.427	448.906	433.559	39.847	53.503	7.617	7.643	9.518	9.849	103.752	105.815
45	UF099-011	Day 26	73.967	69.661	84.116	86.022	394.921	418.165	22.171	26.157	457.682	457.444	42.061	53.465	9.026	7.91	9.714	10.375	104.511	106.34
46	UF099-012	Day 29	70.607	68.939	87.54	83.033	392.919	403.951	26.227	26.515	437.617	433.603	40.672	51.282	7.838	7.966	9.581	9.678	100.92	100.639
47	UF099-013	Day 36	71.531	71.521	84.038	86.352	403.011	410.635	29.483	25.586	446.764	453.273	37.427	50.005	8.646	8.913	9.612	9.601	104.03	105.263
48	UF099-014	Day 42	69.224	70.389	84.291	84.789	393.696	410.622	25.99	24.292	472.092	466.307	36.121	48.582	7.33	8.131	9.969	9.466	103.781	103.433
49	UF099-015	Day 50	72.02	71.206	84.176	83.826	393.602	419.471	25.871	25.961	455.483	463.302	37.864	49.413	8.579	8.484	9.436	9.644	103.587	101.504
50	UF099-016	Day 56	73.945	69.565	85.993	87.522	385.522	394.448	30.281	27.076	461.089	467.696	34.832	47.384	7.851	7.403	9.504	9.864	102.012	102.932
51	UF099-017		No Peak	No Peak	No Peak	No Peak	0.121	No Peak	No Peak	0.001	No Peak	No Peak	< 0	< 0	No Peak	No Peak	No Peak	No Peak	No Peak	< 0
			CotOxConf	CotOxQuan	NicOxConf	NicOxQuan	OHCotConf	OHCotQuan	NorCotConf	NorCotQuan	CotConf	CotQuan	NorNicConf	NorNicQuan	ATConf	ATQuan	ABConf	ABQuan	NicConf	NicQuan
		Day 0	73.7745	70.4225	86.416	86.613	423.431	437.868	28.166	26.6305	449.815	459.962	49.0855	58.34	8.5455	8.353	10.023	9.671	109.74	110.466
		Day 01	71.261	72.3675	85.591	86.318	397.767	431.309	27.193	26.1495	443.602	452.106	47.352	58.996	8.4375	8.5655	10.1025	9.7285	110.444	110.946
		Day 04	72.244	70.5005	83.859	84.7145	404.176	421.856	25.992	26.516	448.119	440.738	45.801	58.2145	8.102	8.2275	9.791	9.589	109.816	107.032
		Day 05	71.571	69.709	85.2875	85.803	402.428	402.858	28.4265	26.6005	461.61	450.791	46.2955	56.1045	8.0145	8.209	10.043	9.935	107.886	107.893
		Day 08	71.263	70.688	84.4645	84.9465	408.835	404.488	27.996	25.532	452.384	457.402	46.8	56.319	8.2065	8.3135	10.1455	9.946	106.837	107.046
		Day 11	72.9635	69.624	86.24	84.4805	394.697	412.669	26.334	26.124	441.675	445.854	45.413	54.4755	8.1195	8.2195	9.758	9.5385	107.533	106.054
		Day 13	71.3715	71.1875	84.4195	85.2045	416.182	418.584	27.5495	25.834	460.102	473.911	45.3445	54.267	7.9835	8.3455	10.0715	9.4385	104.888	103.985
		Day 15	73.103	70.0445	84.4895	83.501	407.011	427.794	28.8665	26.0835	440.442	452.582	43.163	53.0995	8.15	8.2655	9.6565	9.5635	105.037	104.481
		Day 20	70.381	69.271	85.1605	85.029	426.916	426.579	28.247	25.354	451.163	428.729	44.297	53.5425	8.3115	8.0705	9.491	9.8575	104.795	106.294
		Day 26	73.0955	69.4325	83.9995	83.6105	402.433	436.496	24.1305	26.0255	447.959	443.969	44.209	53.217	8.2915	8.0335	9.8335	10.3185	104.947	104.237
		Day 29	70.7885	69.9955	85.5635	83.05	401.347	409.734	25.5155	26.534	442.532	445.835	41.81	50.745	7.8865	8.0375	9.4785	9.833	102.184	100.971
		Day 36	70.838	71.2915	84.23	85.635	396.976	416.535	29.1515	25.7695	447.389	447.971	40.134	49.276	8.5915	8.589	9.508	9.3605	102.615	104.099
		Day 42	69.9085	70.769	85.0625	84.915	405.891	427.082	26.8575	25.327	447.452	451.406	39.291	48.6225	7.704	7.7525	9.966	9.703	103.969	103.101
		Day 50	72.3645	71.251	82.003	82.258	394.553	410.419	26.692	26.759	444.686	447.786	40.536	47.5915	8.459	8.383	9.6455	8.9525	102.407	101.337
		Day 56	72.416	69.4825	85.851	86.1305	412.241	406.488	30.6955	28.196	464.748	462.976	37.653	46.6965	8.24	7.8065	9.504	9.775	101.874	101.471

## Sheet: Total LT
	Sample Name		CotOxConf	CotOxQuan	NicOxConf	NicOxQuan	OHCotConf	OHCotQuan	NorCotConf	NorCotQuan	CotConf	CotQuan	NorNicConf	NorNicQuan	ATConf	ATQuan	ABConf	ABQuan	NicConf	NicQuan
18	UF098-001		No Peak	No Peak	No Peak	No Peak	No Peak	No Peak	No Peak	No Peak	No Peak	No Peak	< 0	0.031	No Peak	No Peak	No Peak	No Peak	0.071	< 0
19	UF098-002	Day 0	73.125	70.855	86.579	84.246	421.001	438.298	31.961	26.668	497.974	482.381	45.455	58.235	8.102	8.244	9.161	9.768	112.276	111.916
20	UF098-003	Day 01	70.836	69.404	85.414	87.691	423.186	429.388	33.16	28.068	462.683	469.14	42.847	55.772	8.322	8.777	9.73	10.384	108.179	106.397
21	UF098-004	Day 04	71.889	70.444	87.491	86.418	431.656	439.691	26.668	24.746	495.572	495.16	46.788	58.265	7.952	8.436	9.15	8.627	110.79	108.575
22	UF098-005	Day 05	70.601	69.145	84.193	82.953	422.341	442.65	25.528	26.488	490.716	495.153	42.163	55.822	8.441	8.784	9.44	10.12	110.419	107.022
23	UF098-006	Day 08	71.775	70.479	86.878	87.247	417.45	431.659	28.358	26.714	480.709	487.476	45.143	57.196	8.52	8.425	9.482	9.092	110.535	108.811
24	UF098-007	Day 11	70.676	70.224	84.942	85.957	402.295	416.687	27.182	25.847	449.723	461.934	42.685	55.011	8.538	8.587	9.415	8.996	107.376	107.373
25	UF098-008	Day 13	69.893	69.475	82.9	85.798	419.409	439.047	26.744	27.533	470.062	481.329	42.749	54.876	8.482	7.847	9.801	10.092	107.559	107.867
26	UF098-009	Day 15	69.316	68.808	90.347	87.076	420.382	400.655	25.973	26.331	460.211	471.036	44.109	55.02	8.83	8.663	9.532	9.619	108.395	107.363
27	UF098-010	Day 20	70.296	69.429	83.474	84.316	410.086	446.01	25.747	26.443	450.851	441.711	40.389	54.029	8.42	8.199	9.366	9.047	109.748	105.586
28	UF098-011	Day 26	69.094	70.383	82.697	84.57	416.554	414.992	29.592	26.954	463.342	461.679	41.354	52.288	8.025	8.675	9.796	9.474	106.847	106.299
29	UF098-012	Day 29	69.524	66.789	85.589	86.253	401.836	430.483	33.895	27.272	447.62	469.578	39.499	52.134	7.879	8.171	9.972	9.4	105.998	104.604
30	UF098-013	Day 36	68.21	68.09	86.916	84.057	417.524	432.792	29.787	26.71	460.961	473.066	32.109	49.485	7.469	7.815	9.576	9.502	105.204	104.698
31	UF098-014	Day 42	65.405	66.98	87.661	86.006	396.425	432.855	27.353	26.549	490.599	474.202	31.354	48.333	7.55	8.051	9.9	9.128	103.955	101.748
32	UF098-015	Day 50	70.974	66.171	85.466	85.197	391.869	429.046	26.03	25.907	465.575	460.196	32.336	50.217	8.697	8.037	9.415	9.755	104.824	104.033
33	UF098-016	Day 56	70.391	68.123	87.431	87.195	404.086	411.34	27.847	26.729	486.837	483.979	30.441	46.75	8.707	8.266	9.447	9.21	105.64	104.392
34	UF098-017		No Peak	No Peak	No Peak	No Peak	No Peak	No Peak	No Peak	No Peak	No Peak	No Peak	< 0	< 0	No Peak	No Peak	No Peak	No Peak	No Peak	< 0
	Sample Name		CotOxConf	CotOxQuan	NicOxConf	NicOxQuan	OHCotConf	OHCotQuan	NorCotConf	NorCotQuan	CotConf	CotQuan	NorNicConf	NorNicQuan	ATConf	ATQuan	ABConf	ABQuan	NicConf	NicQuan
52	UF100-001		No Peak	No Peak	0.012	0.016	No Peak	No Peak	No Peak	0.015	No Peak	No Peak	< 0	0.017	No Peak	No Peak	0.022	No Peak	0.056	< 0
53	UF100-002	Day 0	70.523	66.626	86.348	85.631	395.506	423.3	30.608	25.783	479.401	477.746	41.312	58.409	7.927	7.905	9.785	9.66	110.415	110.351
54	UF100-003	Day 01	67.33	66.835	79.293	78.526	380.267	414.111	26.948	25.851	457.346	465.14	39.454	56.311	7.97	8.561	9.449	9.237	107.887	107.85
55	UF100-004	Day 04	70.869	69.899	84.757	83.496	426.022	443.041	28.907	24.922	478.027	474.002	40.114	57.404	8.568	8.275	9.435	9.134	110.315	109.174
56	UF100-005	Day 05	70.107	68.8	83.241	82.205	420.204	429.684	26.911	25.662	470.323	471.884	35.808	53.279	7.807	7.672	9.17	9.098	105.184	105.08
57	UF100-006	Day 08	67.625	67.75	84.63	86.514	445.196	430.9	27.462	26.146	466.414	487.5	38.217	56.686	8.424	8.16	9.537	9.367	108.943	108.792
58	UF100-007	Day 11	71.022	66.837	82.328	84.125	444.092	438.004	30.036	29.453	469.244	471.494	60.336	52.43	8.182	8.244	9.728	9.888	109.961	107.864
59	UF100-008	Day 13	67.057	67.069	88.671	89.492	445.427	426.041	24.042	23.925	458.248	463.129	60.511	56.568	9.063	8.806	9.786	9.546	108.308	106.442
60	UF100-009	Day 15	71.834	67.514	83.574	84.812	427.098	434.367	29.098	27.2	483.623	506.241	60.472	55.403	8.687	8.664	9.915	10.129	108.397	106.538
61	UF100-010	Day 20	68.848	66.779	89.146	86.389	447.636	451.752	30.761	27.174	452.169	429.8	60.184	54.718	9.14	8.645	9.712	9.931	107.582	107.367
62	UF100-011	Day 26	69.124	68.208	84.955	86.525	409.289	414.518	25.042	26.672	453.26	467.286	58.26	53.29	8.231	7.973	9.654	9.97	106.608	106.718
63	UF100-012	Day 29	73.278	68.725	84.045	85.572	417.686	415.868	25.68	27.268	455.243	478.697	59.02	50.993	8.51	8.586	10.038	9.917	106.34	105.4
64	UF100-013	Day 36	72.643	71.781	82.116	86.865	402.624	410.427	24.867	25.002	469.997	498.922	55.647	50.245	8.55	8.646	9.148	9.319	104.92	104.395
65	UF100-014	Day 42	71.5	69.294	85.19	86.212	440.415	479.061	27.511	27.974	471.14	478.365	55.917	50.278	8.336	7.453	9.448	8.843	102.599	100.899
66	UF100-015	Day 50	69.843	69.252	84.781	85.872	422.476	431.409	27.149	26.771	458.546	469.142	55.86	50.596	8.34	8.82	9.898	10.62	104.593	101.867
67	UF100-016	Day 56	70.237	68.308	84.052	86.057	436.573	440.667	28.95	28.627	478.258	477.172	52.703	49.325	8.323	8.431	9.41	10.131	103.754	103.157
68	UF100-017		No Peak	No Peak	No Peak	< 0	No Peak	No Peak	No Peak	0.011	No Peak	No Peak	0.071	< 0	No Peak	No Peak	No Peak	No Peak	0.08	< 0
			CotOxConf	CotOxQuan	NicOxConf	NicOxQuan	OHCotConf	OHCotQuan	NorCotConf	NorCotQuan	CotConf	CotQuan	NorNicConf	NorNicQuan	ATConf	ATQuan	ABConf	ABQuan	NicConf	NicQuan
		Day 0	71.824	68.7405	86.4635	84.9385	408.253	430.799	31.2845	26.2255	488.688	480.063	43.3835	58.322	8.0145	8.0745	9.473	9.714	111.346	111.133
		Day 01	69.083	68.1195	82.3535	83.1085	401.726	421.75	30.054	26.9595	460.014	467.14	41.1505	56.0415	8.146	8.669	9.5895	9.8105	108.033	107.124
		Day 04	71.379	70.1715	86.124	84.957	428.839	441.366	27.7875	24.834	486.799	484.581	43.451	57.8345	8.26	8.3555	9.2925	8.8805	110.553	108.875
		Day 05	70.354	68.9725	83.717	82.579	421.273	436.167	26.2195	26.075	480.519	483.519	38.9855	54.5505	8.124	8.228	9.305	9.609	107.802	106.051
		Day 08	69.7	69.1145	85.754	86.8805	431.323	431.279	27.91	26.43	473.562	487.488	41.68	56.941	8.472	8.2925	9.5095	9.2295	109.739	108.802
		Day 11	70.849	68.5305	83.635	85.041	423.193	427.346	28.609	27.65	459.484	466.714	51.5105	53.7205	8.36	8.4155	9.5715	9.442	108.668	107.619
		Day 13	68.475	68.272	85.7855	87.645	432.418	432.544	25.393	25.729	464.155	472.229	51.63	55.722	8.7725	8.3265	9.7935	9.819	107.934	107.154
		Day 15	70.575	68.161	86.9605	85.944	423.74	417.511	27.5355	26.7655	471.917	488.639	52.2905	55.2115	8.7585	8.6635	9.7235	9.874	108.396	106.951
		Day 20	69.572	68.104	86.31	85.3525	428.861	448.881	28.254	26.8085	451.51	435.755	50.2865	54.3735	8.78	8.422	9.539	9.489	108.665	106.477
		Day 26	69.109	69.2955	83.826	85.5475	412.921	414.755	27.317	26.813	458.301	464.482	49.807	52.789	8.128	8.324	9.725	9.722	106.727	106.508
		Day 29	71.401	67.757	84.817	85.9125	409.761	423.175	29.7875	27.27	451.432	474.137	49.2595	51.5635	8.1945	8.3785	10.005	9.6585	106.169	105.002
		Day 36	70.4265	69.9355	84.516	85.461	410.074	421.61	27.327	25.856	465.479	485.994	43.878	49.865	8.0095	8.2305	9.362	9.4105	105.062	104.546
		Day 42	68.4525	68.137	86.4255	86.109	418.42	455.958	27.432	27.2615	480.87	476.284	43.6355	49.3055	7.943	7.752	9.674	8.9855	103.277	101.323
		Day 50	70.4085	67.7115	85.1235	85.5345	407.173	430.227	26.5895	26.339	462.06	464.669	44.098	50.4065	8.5185	8.4285	9.6565	10.1875	104.709	102.95
		Day 56	70.314	68.2155	85.7415	86.626	420.329	426.003	28.3985	27.678	482.548	480.576	41.572	48.0375	8.515	8.3485	9.4285	9.6705	104.697	103.774
