# Supplementary material for: Validation of a LC-MS/MS Method for Quantifying Urinary Nicotine, Six Nicotine Metabolites and the Minor Tobacco Alkaloids—Anatabine and Anabasine—in Smokers' Urine
Source: PLoS One. 2014 Jul 11;9(7):e101816. doi: 10.1371/journal.pone.0101816 (PMC4094486; doi:10.1371/journal.pone.0101816)
Supplement: Data S6 — Precision and LOD determinations (free + total). (XLS) [file pone.0101816.s006.xls]

## Sheet: LOD (FREE)
															Data used for LOD determination
			Free	Pool	LOD 10
Sample Name	Pool	COXF-blk	NOXF-Blk	HCTF-Blk	NCTF-Blk	COTF-Blk	NNCF-Blk	ANTF-Blk	ANBF-Blk	NICF-Blk		Pool		CotOx_F-Blk	NicOx_F-Blk	OHCot_F-Blk	NorCo_F-Blk	Cot_F-Blk	NorNic_F-Blk	AT_F-Blk	AB_F-Blk	Nic_F-Blk
UF045-010	LOD 10	10.023	9.807	10.806	8.944	12.149	9.044	10.303	9.302	9.206		LOD 10	Mean	9.75705	9.9301	9.86781	9.84324	10.2622	9.16343	9.56324	9.171	8.90919
UF047-010	LOD 10	9.776	9.481	10.149	9.482	10.436	8.906	9.987	9.275	8.26		LOD 5	Mean	5.01173	5.19971	5.10223	5.03464	5.283	4.54836	4.839	4.67841	4.37327
UF049-010	LOD 10	9.842	10.137	8.851	9.435	9.218	8.964	9.955	9.566	9.63		TSV-1	Mean	11.3353	20.3311	29.6903	10.1175	26.6449	9.56009	0.474682	0.474273	18.3414
UF051-010	LOD 10	10.974	10.574	10.129	8.731	11.302	9.512	9.082	8.914	9.16		TSV-2	Mean	41.3923	40.4027	167.528	40.1536	165.56	38.875	0.965095	1.01814	38.1508
UF053-010	LOD 10	12.022	10.342	10.694	9.717	10.005	9.91	8.876	8.939	9.202		TSV-3	Mean							2.21914	2.14252
UF055-010	LOD 10	9.187	10.162	10.081	9.604	10.513	9.377	10.178	8.532	9.42		TSV-4	Mean							5.5155	5.29
UF057-010	LOD 10	9.913	10.046	9.644	9.836	12.081	9.802	9.186	10.2	8.327		TSV-5	Mean							25.3196	24.7962
UF059-010	LOD 10	9.032	10.64	10.39	9.816	10.017	8.836	9.131	9.28	10.879		LOD 10	STDEV	0.702047	0.344774	0.674553	0.966929	0.845008	0.34703	0.432241	0.461242	0.72769
UF061-010	LOD 10	9.853	9.292	9.775	9.614	11.318	9.3	9.266	9.238	8.967		LOD 5	STDEV	0.625467	0.323474	0.622142	0.429172	0.551351	0.198364	0.259181	0.218522	0.596681
UF063-010	LOD 10	9.735	9.797	8.938	10.021	9.711	8.931	9.706	9.793	9.294		TSV-1	STDEV	0.621893	0.991402	2.5104	0.964847	1.07441	0.42157	0.126652	0.187417	0.656252
UF065-010	LOD 10	9.547	lost	11.174	10.929	10.035	9.179	9.835	9.611	9.128		TSV-2	STDEV	0.87862	1.56906	13.0182	3.13602	4.69268	1.15209	0.124619	0.157618	1.05013
UF067-010	LOD 10	9.895	9.895	9.572	11.674	9.852	9.577	10.069	9.318	9.51		TSV-3	STDEV							0.190701	0.14717
UF069-010	LOD 10	9.521	10.178	9.105	10.69	9.193	9.246	8.854	8.883	9.25		TSV-4	STDEV							0.315564	0.288233
UF071-010	LOD 10	10.08	9.877	9.927	10.919	9.574	8.718	9.597	8.252	8.83		TSV-5	STDEV							1.06323	1.02628
UF073-010	LOD 10	9.614	9.832	9.923	7.436	10.333	9.076	9.519	8.914	8.472
UF075-010	LOD 10		low recovery
UF077-010	LOD 10	10	9.683	9.442	10.26	9.712	9.002	10.06	9.432	7.611						Resulting LOD, ng/ml
UF079-010	LOD 10	9.456	10.092	10.702	11.326	10.417	8.543	9.424	9.284	7.664
UF081-010	LOD 10	9.217	9.589	10.324	8.873	9.243	8.902	9.496	8.442	8.941				CotOx_F-Blk	NicOx_F-Blk	OHCot_F-Blk	NorCo_F-Blk	Cot_F-Blk	NorNic_F-Blk	AT_F-Blk	AB_F-Blk	Nic_F-Blk
UF083-010	LOD 10	9.407	9.707	8.798	9.167	10.521	8.949	9.769	9.17	8.634				0.590542	0.0972516	0.118651	0.160126	0.467147	0.111333	0.0939136	0.104869	0.541995
UF085-010	LOD 10	8.819	9.651	9.219	10.314	10.183	9.406	9.187	8.766	8.609		x	3	1.77163	0.291755	0.355952	0.480379	1.40144	0.333998	0.281741	0.314606	1.62598
UF087-010	LOD 10	8.985	9.82	9.581	9.92	9.694	9.252	9.348	9.48	8.099
LOD 10	Mean	9.75705	9.9301	9.86781	9.84324	10.2622	9.16343	9.56324	9.171	8.90919
LOD 10	STDEV	0.702047	0.344774	0.674553	0.966929	0.845008	0.34703	0.432241	0.461242	0.72769
	% CV	7.19529	3.47201	6.83589	9.82328	8.23415	3.78712	4.51982	5.02936	8.16786
	+2SD	11.1611	10.6196	11.2169	11.7771	11.9523	9.85749	10.4277	10.0935	10.3646
	-2SD	8.35295	9.24055	8.5187	7.90938	8.57222	8.46937	8.69876	8.24852	7.45381
	+3SD	11.8632	10.9644	11.8915	12.744	12.7973	10.2045	10.86	10.5547	11.0923
	-3SD	7.65091	8.89578	7.84415	6.94245	7.72722	8.12234	8.26651	7.78727	6.72612
			Free	Pool	LOD 5
Sample Name	Pool	COXF-blk	NOXF-Blk	HCTF-Blk	NCTF-Blk	COTF-Blk	NNCF-Blk	ANTF-Blk	ANBF-Blk	NICF-Blk
UF045-009	LOD 5	4.921	5.301	4.719	4.785	5.252	4.487	4.849	4.619	4.913
UF047-009	LOD 5	4.434	4.336	5.715	4.874	5.051	4.241	4.869	5.08	4.112
UF049-009	LOD 5	4.643	5.102	4.019	5.066	5.037	4.579	5.066	4.695	4.942
UF051-009	LOD 5	6.066	5.344	5.573	4.443	5.209	4.551	4.699	4.768	4.302
UF053-009	LOD 5	6.338	5.092	6.198	4.667	5.214	4.6	4.716	5.098	4.381
UF055-009	LOD 5	4.623	5.426	5.842	5.547	6.334	4.744	5.307	4.625	4.271
UF057-009	LOD 5	6.866	5.987	5.548	4.887	4.695	4.706	4.456	4.6	4.281
UF059-009	LOD 5	4.747	4.918	4.725	4.604	4.773	4.293	5.184	4.98	5.198
UF061-009	LOD 5	4.506	4.922	4.442	4.929	5.47	4.794	4.384	4.573	5.218
UF063-009	LOD 5	4.914	5.453	5.144	4.559	4.443	4.604	4.712	4.623	4.948
UF065-009	LOD 5	4.618	lost	4.766	5.799	5.869	4.257	5.165	4.451	4.525
UF067-009	LOD 5	4.975	5.107	4.576	5.534	4.292	4.635	5.061	4.698	5.168
UF069-009	LOD 5	4.859	5.277	5.649	5.158	5.974	4.707	4.908	4.9	4.552
UF071-009	LOD 5	5.405	4.805	4.75	5.495	5.29	4.384	4.563	4.42	4.335
UF073-009	LOD 5	5.076	5.207	5.179	4.299	5.783	4.503	4.92	4.335	4.119
UF075-009	LOD 5	4.703	5.52	5.73	5.402	4.968	4.562	5.158	4.575	4.408
UF077-009	LOD 5	4.914	5.31	5.322	5.42	4.434	4.14	4.799	4.891	2.758
UF079-009	LOD 5	4.459	5.354	5.633	5.619	5.881	4.842	4.848	4.665	3.411
UF081-009	LOD 5	4.83	5.045	5.228	4.457	5.168	4.343	4.396	4.301	4.384
UF083-009	LOD 5	4.754	5.436	3.685	4.986	5.58	4.824	4.821	4.524	4.458
UF085-009	LOD 5	4.863	5.166	5.04	5.044	5.878	4.628	4.605	4.853	3.822
UF087-009	LOD 5	4.744	5.086	4.766	5.188	5.631	4.64	4.972	4.651	3.706
LOD 5	Mean	5.01173	5.19971	5.10223	5.03464	5.283	4.54836	4.839	4.67841	4.37327
LOD 5	STDEV	0.625467	0.323474	0.622142	0.429172	0.551351	0.198364	0.259181	0.218522	0.596681
	% CV	12.4801	6.22099	12.1935	8.52438	10.4363	4.36121	5.35608	4.67086	13.6438
	+2SD	6.26266	5.84666	6.34651	5.89298	6.3857	4.94509	5.35736	5.11545	5.56663
	-2SD	3.76079	4.55277	3.85794	4.17629	4.1803	4.15164	4.32064	4.24137	3.17991
	+3SD	6.88813	6.17013	6.96865	6.32215	6.93705	5.14345	5.61654	5.33398	6.16332
	-3SD	3.13533	4.22929	3.2358	3.74712	3.62895	3.95327	4.06146	4.02284	2.58323
	Target	10	20	20	10	20	10	0.5	0.5	20
			Free	Pool	TSV-1
Sample Name	Pool	COXF-blk	NOXF-Blk	HCTF-Blk	NCTF-Blk	COTF-Blk	NNCF-Blk	ANTF-Blk	ANBF-Blk	NICF-Blk
UF045-012	TSV-1	11.463	20.201	30.145	8.911	27.534	9.491	0.229	0.219	18.577
UF047-012	TSV-1	11.033	19.606	25.963	10.251	23.757	8.716	0.409	0.016	17.101
UF049-012	TSV-1	11.35	21.043	33.491	8.617	26.94	9.884	0.412	0.564	18.364
UF051-012	TSV-1	13.683	20.261	27.124	10.362	27.351	9.559	0.517	0.519	18.733
UF053-012	TSV-1	12.174	22.172	34.957	10.115	28.543	10.258	0.469	0.036	18.677
UF055-012	TSV-1	10.964	19.668	32.632	9.782	26.713	9.424	0.468	0.509	18.487
UF057-012	TSV-1	10.635	22.677	27.187	9.923	25.743	10.017	0.518	0.456	17.605
UF059-012	TSV-1	10.926	20.041	27.849	10.306	25.725	9.242	0.389	0.53	19.06
UF061-012	TSV-1	10.934	19.483	27.943	10.146	27.187	9.308	0.526	0.414	18.751
UF063-012	TSV-1	11.471	19.14	28.299	11.179	26.14	9.486	0.634	0.52	18.864
UF065-012	TSV-1	11.415	lost	27.136	10.66	26.013	10.384	0.471	0.443	19.215
UF067-012	TSV-1	11.174	18.826	26.856	10.606	24.764	9.471	0.412	0.423	17.669
UF069-012	TSV-1	11.554	19.464	31.165	10.015	26.885	9.398	0.573	0.569	19.072
UF071-012	TSV-1	11.159	20.207	28.7	10.035	27.386	9.147	0.655	0.666	18.485
UF073-012	TSV-1	11.001	19.264	29.645	10.361	27.648	9.758	0.573	0.638	17.859
UF075-012	TSV-1	11.34	19.946	28.074	10.23	26.359	9.62	0.719	0.584	18.585
UF077-012	TSV-1	10.907	20.434	32.43	12.842	27.206	9.192	0.558	0.635	17.706
UF079-012	TSV-1	10.85	20.833	32.79	11.582	27.001	8.749	0.341	0.339	17.4
UF081-012	TSV-1	11.505	20.431	32.013	8.709	27.239	9.801	0.556	0.722	18.901
UF083-012	TSV-1	10.996	20.564	31.081	8.922	26.921	9.689	0.46	0.378	19.219
UF085-012	TSV-1	11.315	21.76	28.896	9.764	25.519	9.712	0.321	0.64	17.814
UF087-012	TSV-1	11.528	20.932	28.81	9.267	27.614	10.016	0.233	0.614	17.367
TSV-1	Mean	11.3353	20.3311	29.6903	10.1175	26.6449	9.56009	0.474682	0.474273	18.3414
TSV-1	STDEV	0.621893	0.991402	2.5104	0.964847	1.07441	0.42157	0.126652	0.187417	0.656252
	% CV	5.48633	4.87629	8.45531	9.53642	4.03233	4.40969	26.6814	39.5167	3.57798
	+2SD	12.5791	22.3139	34.7111	12.0472	28.7937	10.4032	0.727986	0.849106	19.6539
	-2SD	10.0915	18.3483	24.6695	8.18781	24.4961	8.71695	0.221378	0.0994391	17.0289
	+3SD	13.201	23.3053	37.2215	13.012	29.8681	10.8248	0.854638	1.03652	20.3102
	-3SD	9.46964	17.3569	22.1591	7.22296	23.4217	8.29538	0.0947261	-0.0879777	16.3727
	Target	40	40	160	40	160	40	1	1	40
			Free	Pool	TSV-2
Sample Name	Pool	COXF-blk	NOXF-Blk	HCTF-Blk	NCTF-Blk	COTF-Blk	NNCF-Blk	ANTF-Blk	ANBF-Blk	NICF-Blk
UF045-013	TSV-2	40.334	40.478	185.796	43.039	161.327	38.205	0.845	0.894	39.189
UF047-013	TSV-2	42.316	41.097	160.621	40.477	179.637	36.979	0.946	0.979	38.3
UF049-013	TSV-2	40.95	41.016	166.024	36.612	164.092	39.308	0.944	1.301	39.519
UF051-013	TSV-2	43.159	41.945	165.128	39.763	164.725	41.473	0.962	1.149	39.766
UF053-013	TSV-2	42.576	42.212	213.979	39.983	167.58	41.208	1.096	0.899	39.763
UF055-013	TSV-2	42.034	38.126	168.441	39.82	159.616	37.757	1.091	1.112	39.372
UF057-013	TSV-2	40.875	42.645	176.993	40.783	169.447	40.125	1.076	0.869	38.238
UF059-013	TSV-2		low recovery
UF061-013	TSV-2	41.004	38.978	159.267	40.192	163.029	38.308	1.105	1.015	38.699
UF063-013	TSV-2	41.145	40.701	168.967	44.681	167.327	38.467	0.867	0.993	38.153
UF065-013	TSV-2	42.688	lost	152.084	44.298	168.968	39.5	0.808	0.978	37.975
UF067-013	TSV-2	42.375	38.953	163.323	44.807	157.322	39.269	1.079	1.139	39
UF069-013	TSV-2	40.91	38.174	158.176	37.573	163.052	38.614	0.87	1.13	37.232
UF071-013	TSV-2	41.53	40.902	162.413	33.224	163.91	39.076	0.991	0.843	37.456
UF073-013	TSV-2	40.816	39.022	167.491	40.027	162.619	37.806	0.97	0.974	36.127
UF075-013	TSV-2	39.801	37.746	159.338	40.439	170.744	38.225	0.936	0.675	37.747
UF077-013	TSV-2	40.208	39.93	169.678	45.427	165.737	36.889	1.133	0.809	36.175
UF079-013	TSV-2	40.956	39.049	172.207	41.941	166.579	38.416	1.1	1.001	37.099
UF081-013	TSV-2	41.03	40.951	164.092	36.368	163.617	39.13	0.973	1.279	38.261
UF083-013	TSV-2	41.907	41.192	163.482	37.259	161.52	39.036	1.035	1.011	37.911
UF085-013	TSV-2	41.095	42.21	166.818	38.185	167.324	39.225	0.744	1.199	37.462
UF087-013	TSV-2	41.53	42.727	153.762	38.327	168.585	39.359	0.696	1.132	37.722
TSV-2	Mean	41.3923	40.4027	167.528	40.1536	165.56	38.875	0.965095	1.01814	38.1508
TSV-2	STDEV	0.87862	1.56906	13.0182	3.13602	4.69268	1.15209	0.124619	0.157618	1.05013
	% CV	2.12266	3.88354	7.77079	7.81006	2.83443	2.96358	12.9127	15.481	2.75258
	+2SD	43.1496	43.5408	193.564	46.4256	174.945	41.1792	1.21433	1.33338	40.251
	-2SD	39.6351	37.2646	141.491	33.8815	156.174	36.5708	0.715856	0.702906	36.0505
	+3SD	44.0282	45.1099	206.582	49.5616	179.638	42.3313	1.33895	1.491	41.3012
	-3SD	38.7565	35.6955	128.473	30.7455	151.482	35.4187	0.591237	0.545288	35.0004
			Free	Pool	TSV-blk
Sample Name	Pool	COXF-blk	NOXF-Blk	HCTF-Blk	NCTF-Blk	COTF-Blk	NNCF-Blk	ANTF-Blk	ANBF-Blk	NICF-Blk
UF045-011	TSV-blk	1.495	0.348	8.94	0.524	6.597	0	0	0	-0.25
UF047-011	TSV-blk	1.305	0.439	9.374	0.152	5.34	-0.2	0	0	-1.344
UF049-011	TSV-blk	1.425	0.486	9.155	0.192	7.199	-0.1	0	0	-0.476
UF051-011	TSV-blk	2.016	0.329	10.053	0.129	6.999	0	0.005	0	-0.854
UF053-011	TSV-blk	2.008	0.583	8.979	0.201	7.011	0.118	0	0	-0.56
UF055-011	TSV-blk	1.381	0.255	8.574	0.312	6.333	0.204	0	0	-0.961
UF057-011	TSV-blk	1.311	0.493	8.137	0.065	6.037	0.238	0	0	-0.99
UF059-011	TSV-blk	1.028	0.096	8.56	0.166	7.53	-0.13	0	0	0.295
UF061-011	TSV-blk	1.227	0.525	8.674	0.182	8.743	-0.066	0	0	-0.201
UF063-011	TSV-blk	1.374	0.417	8.924	0.067	6.707	-0.13	0	0	-0.182
UF065-011	TSV-blk	1.209	lost	8.677	0.314	7.111	0.103	0	0	-0.369
UF067-011	TSV-blk	1.125	0.427	9.136	0.311	6.452	-0.13	0	0	-0.336
UF069-011	TSV-blk	1.448	0.322	10.051	0.37	7.951	-0.13	0	0	-0.282
UF071-011	TSV-blk	1.37	0.403	7.486	0.32	6.852	0.118	0	0	-0.228
UF073-011	TSV-blk	1.298	0.4	8.841	0.335	6.632	0.198	0	0	-0.495
UF075-011	TSV-blk	1.424	0.467	9.534	0.276	7.692	0.214	0.107	0	-0.495
UF077-011	TSV-blk	0.951	0.408	7.66	0.296	5.501	-0.13	0	0.176	-0.495
UF079-011	TSV-blk	1.172	0.335	7.586	0.269	7.287	-0.13	0	0.082	-0.495
UF081-011	TSV-blk	1.278	0.342	7.622	0.224	6.526	-0.065	0	0	-0.495
UF083-011	TSV-blk	1.261	0.346	9.593	0.229	6.732	-0.13	0	0	-0.495
UF085-011	TSV-blk	1.059	0.505	8.733	0.101	6.738	-0.017	0	0.069	-0.495
UF087-011	TSV-blk	1.254	0.54	7.554	0.26	7.295	-0.059	0	0	-0.495
TSV-blk	Mean	1.33723	0.403143	8.72014	0.240682	6.87568	-0.0101818	0.00509091	0.0148636	-0.486273
TSV-blk	STDEV	0.259124	0.109648	0.781431	0.108524	0.756859	0.138028	0.0227866	0.0423144	0.333889
	% CV	19.3777	27.1982	8.96122	45.0902	11.0078	-1355.63	447.594	284.684	-68.6629
	+2SD	1.85548	0.622438	10.283	0.45773	8.3894	0.265875	0.0506641	0.0994923	0.181505
	-2SD	0.818979	0.183847	7.15727	0.0236338	5.36196	-0.286238	-0.0404823	-0.0697651	-1.15405
	+3SD	2.1146	0.732086	11.0644	0.566254	9.14626	0.403903	0.0734507	0.141807	0.515394
	-3SD	0.559854	0.0741996	6.37584	-0.0848903	4.60511	-0.424266	-0.0632689	-0.112079	-1.48794

## Sheet: LOD (TOTAL)
																Data used for LOD determination
			Total	Pool	LOD 10
Sample Name	Pool	COXT-blk	NOXT-blk	HCTT-blk	NCTT-blk	COTT-Blk	NNCT-Blk	ANTT-blk	ANBT-blk	NICT-blk		Pool		CotOx_T-Blk	NicOx_T-Blk	OHCot_T-Blk	NorCo_T-Blk	Cot_T-Blk	NorNic_T-Blk	AT_T-Blk	AB_T-Blk	Nic_T-Blk
UF046-010	LOD 10	9.56	9.167	11.943	11.047	10.384	9.247	10.352	9.928	9.414		LOD 10	Mean	9.68845	9.5985	10.4948	9.70155	11.1437	9.5858	9.72885	9.1823	9.82395
UF048-010	LOD 10	9.407	9.667	10.14	10.377	10.552	9.51	10.196	9.933	9.961		LOD 5	Mean	4.9859	4.96548	6.0004	4.96395	6.91257	4.98395	4.89667	4.56555	5.35605
UF050-010	LOD 10	11.287	10.429	10.479	9.635	11.521	9.172	9.512	9.014	10.854		TSV-1	Mean	11.439	20.2539	33.9477	10.241	33.04	10.0132	0.492	0.491947	19.3612
UF052-010	LOD 10		low recovery									TSV-2	Mean	41.7981	39.7887	175.315	39.5608	174.25	39.5608	1.01755	1.07755	39.1185
UF054-010	LOD 10	12.648	11.322	12.334	9.845	10.78	10.535	9.274	9.447	11.06		TSV-3	Mean							2.19524	2.02615
UF056-010	LOD 10	9.001	9.17	9.782	9.828	10.356	9.409	9.962	9.202	9.666		TSV-4	Mean							5.73941	5.12991
UF058-010	LOD 10	9.054	8.747	11.85	9.225	12.894	9.89	9.605	9.713	10.561		TSV-5	Mean							25.9597	24.6007
UF060-010	LOD 10	9.404	9.313	9.133	10.573	11.92	9.551	9.856	9.635	6.579		LOD 10	STDEV	0.880871	0.588482	1.31325	0.573108	1.17126	0.442676	0.464108	0.768256	0.98378
UF062-010	LOD 10	9.491	9	7.494	10.027	11.26	9.435	9.95	9.492	10.086		LOD 5	STDEV	0.715173	0.304078	0.834681	0.285724	2.07429	0.223271	0.365166	0.32918	0.458087
UF064-010	LOD 10	9.096	8.735	11.035	8.74	10.346	9.186	9.467	9.363	9.483		TSV-1	STDEV	0.566724	0.683156	1.91551	0.357581	1.72012	0.381137	0.157616	0.176119	0.634031
UF066-010	LOD 10	10.217	9.412	12.466	9.272	9.851	10.275	10.078	9.654	10.251		TSV-2	STDEV	1.62731	1.25111	8.14582	1.14181	6.41854	1.14181	0.171795	0.232801	1.19991
UF068-010	LOD 10	9.52	9.638	10.741	9.112	10.873	9.357	10.497	8.755	9.732		TSV-3	STDEV							0.291218	0.275669
UF070-010	LOD 10	9.685	10.021	10.293	9.351	11.968	10.362	10.297	8.69	10.151		TSV-4	STDEV							0.277553	0.602244
UF072-010	LOD 10	9.176	9.532	12.093	9.07	11.214	8.946	8.775	9.614	9.482		TSV-5	STDEV							1.07896	1.39752
UF074-010	LOD 10	10.058	9.585	11.26	10.133	12.661	9.923	9.388	9.328	10.476
UF076-010	LOD 10	9.341	9.918	9.74	9.935	11.585	9.497	10.157	6.475	10.45
UF078-010	LOD 10	8.742	9.251	8.568	9.27	13.967	9.313	9.672	9.58	8.821
UF080-010	LOD 10	9.316	9.636	9.787	10.201	9.935	9.718	9.064	9.121	9.59						Resulting LOD, ng/ml
UF082-010	LOD 10	9.597	9.621	11.012	9.549	11.391	9.022	9.426	8.521	10.682
UF084-010	LOD 10	9.802	9.852	10.472	9.372	10.539	9.942	9.238	8.552	10.362				CotOx_F-Blk	NicOx_F-Blk	OHCot_F-Blk	NorCo_F-Blk	Cot_F-Blk	NorNic_F-Blk	AT_F-Blk	AB_F-Blk	Nic_F-Blk
UF086-010	LOD 10	9.367	9.954	9.275	9.469	8.876	9.426	9.811	9.629	8.818				0.499686	0.238216	0.645164	0.206801	1.17571	0.137675	0.148516	0.200691	0.518118
UF088-010	LOD 10		low recovery									x	3	1.49906	0.714647	1.93549	0.620402	3.52712	0.413025	0.445547	0.602072	1.55436
LOD 10	Mean	9.68845	9.5985	10.4948	9.70155	11.1437	9.5858	9.72885	9.1823	9.82395
LOD 10	STDEV	0.880871	0.588482	1.31325	0.573108	1.17126	0.442676	0.464108	0.768256	0.98378
	% CV	9.09197	6.13098	12.5133	5.90738	10.5106	4.61804	4.77043	8.3667	10.0141
	+2SD	11.4502	10.7755	13.1213	10.8478	13.4862	10.4712	10.6571	10.7188	11.7915
	-2SD	7.92671	8.42154	7.86835	8.55533	8.80112	8.70045	8.80063	7.64579	7.85639
	+3SD	12.3311	11.3639	14.4346	11.4209	14.6574	10.9138	11.1212	11.4871	12.7753
	-3SD	7.04584	7.83305	6.55511	7.98223	7.62986	8.25777	8.33653	6.87753	6.87261
			Total	Pool	LOD 5
Sample Name	Pool	COXT-blk	NOXT-blk	HCTT-blk	NCTT-blk	COTT-Blk	NNCT-Blk	ANTT-blk	ANBT-blk	NICT-blk
UF046-009	LOD 5	4.726	4.551	4.639	5.18	6.061	4.81	5.364	4.56	5.27
UF048-009	LOD 5	4.88	5.384	6.1	5.131	7.994	5.181	5.309	5.004	5.073
UF050-009	LOD 5	6.487	5.349	5.811	4.796	12.088	5.033	4.953	4.638	6.119
UF052-009	LOD 5	6.136	5.001	4.819	4.638	8.439	4.53	4.778	4.283	5.903
UF054-009	LOD 5	7.145	4.979	5.356	4.714	6.546	4.689	4.482	3.993	5.123
UF056-009	LOD 5	4.654	5.187	5.387	5.427	7.538	4.611	5.519	4.741	5.282
UF058-009	LOD 5	4.449	4.768	4.058	4.62	4.573	5.267	5.382	3.932	5.434
UF060-009	LOD 5	4.302	4.871	6.062	4.844	5.836	4.751	4.527	5.082	high blk
UF062-009	LOD 5	4.502	5.626	7.665	5.061	7.305	5.398	4.915	4.631	5.669
UF064-009	LOD 5	4.806	4.914	5.749	5.124	5.827	4.908	4.863	4.807	5.617
UF066-009	LOD 5	4.867	4.552	6.462	5.415	5.536	5.065	5.212	4.161	5.489
UF068-009	LOD 5	4.592	4.884	5.536	4.503	5.723	4.8	4.635	4.318	5.33
UF070-009	LOD 5	4.822	5.265	6.214	4.908	5.334	5.149	4.857	4.592	5.314
UF072-009	LOD 5	4.839	4.446	5.178	4.51	5.626	4.995	4.048	4.225	5.833
UF074-009	LOD 5	4.753	4.552	5.802	5.091	7.698	5.113	5.26	4.739	5.478
UF076-009	LOD 5	4.898	4.999	5.151	4.79	6.648	5.136	5.204	high blk	5.872
UF078-009	LOD 5	5.178	4.899	6.869	5.303	12.59	5.242	4.621	4.914	4.87
UF080-009	LOD 5	4.681	4.917	5.831	4.725	6.496	5.036	4.609	4.637	5.083
UF082-009	LOD 5	4.854	5.254	4.827	5.086	5.057	5.034	4.776	4.848	5.358
UF084-009	LOD 5	4.539	4.846	5.63	5.089	5.313	4.98	4.744	4.367	4.996
UF086-009	LOD 5	4.594	5.031	6.862	5.288	6.936	4.935	4.772	4.839	4.008
UF088-009	LOD 5		low recovery
LOD 5	Mean	4.9859	4.96548	6.0004	4.96395	6.91257	4.98395	4.89667	4.56555	5.35605
LOD 5	STDEV	0.715173	0.304078	0.834681	0.285724	2.07429	0.223271	0.365166	0.32918	0.458087
	% CV	14.3439	6.12384	13.9104	5.75598	30.0075	4.4798	7.45744	7.21009	8.5527
	+2SD	6.41625	5.57363	7.66976	5.5354	11.0611	5.43049	5.627	5.22391	6.27222
	-2SD	3.55556	4.35732	4.33104	4.3925	2.76399	4.53741	4.16633	3.90719	4.43988
	+3SD	7.13142	5.87771	8.50444	5.82112	13.1354	5.65377	5.99216	5.55309	6.73031
	-3SD	2.84039	4.05324	3.49636	4.10678	0.689707	4.31414	3.80117	3.57801	3.98179
	Target	10	20	20	10	20	10	0.5	0.5	20
			Total	Pool	TSV-1
Sample Name	Pool	COXT-blk	NOXT-blk	HCTT-blk	NCTT-blk	COTT-Blk	NNCT-Blk	ANTT-blk	ANBT-blk	NICT-blk
UF046-012	TSV-1	11.434	19.762	32.224	10.295	35.325	9.202	0.388	0.517	19.356
UF048-012	TSV-1	11.199	20.601	36.888	10.763	35.535	10.077	0.619	0.26	19.023
UF050-012	TSV-1	12.801	20.954	33.193	10.043	31.144	10.039	0.509	0.4	20.194
UF052-012	TSV-1	11.676	20.622	31.979	9.694	33.048	9.994	0.462	0.471	20.004
UF054-012	TSV-1	13.019	21.917	36.801	11.097	33.244	10.496	0.497	0.358	19.909
UF056-012	TSV-1	11.343	19.195	35.025	9.81	31.529	9.675	0.753	0.451	19.308
UF058-012	TSV-1	11.488	19.643	31.502	10.232	37.039	10.515	0.187	high blk	18.929
UF060-012	TSV-1	10.791	19.597	32.919	10.082	32.839	9.679	0.493	0.586	18.874
UF062-012	TSV-1	10.815	20.038	35.182	10.613	33.535	9.894	0.579	0.466	19.122
UF064-012	TSV-1	11.633	20.508	34.659	10.235	30.553	10.229	0.478	0.551	19.102
UF066-012	TSV-1	11.752	20.025	34.991	10.145	29.66	10.082	0.409	0.667	18.62
UF068-012	TSV-1	10.854	20.42	32.155	9.883	32.443	10.251	0.5	0.403	19.104
UF070-012	TSV-1	11.705	20.286	38.163	10.087	31.787	10.44	0.498	0.528	19.456
UF072-012	TSV-1	11.131	19.568	32.876	9.96	32.24	9.382	0.59	0.391	19.719
UF074-012	TSV-1	11.46	19.754	33.942	9.568	33.072	10.222	0.697	0.763	19.941
UF076-012	TSV-1	11.595	20.041	32.917	10.372	33.942	10.393	0.698	high blk	19.926
UF078-012	TSV-1	11.072	19.857	34.791	10.345	32.413	9.971	0.681	0.919	18.881
UF080-012	TSV-1	11.076	19.274	34.562	10.48	35.193	9.939	0.227	0.121	18.733
UF082-012	TSV-1	11.64	20.406	31.561	10.523	34.437	9.924	0.417	0.457	19.869
UF084-012	TSV-1	11.224	21.037	35.785	10.129	32.504	10.619	0.158	0.429	20.932
UF086-012	TSV-1	10.921	21.334	33.628	10.548	32.682	9.875	0.477	0.609	18.347
UF088-012	TSV-1	11.028	20.746	31.106	10.398	32.715	9.393	0.507	high blk	18.598
TSV-1	Mean	11.439	20.2539	33.9477	10.241	33.04	10.0132	0.492	0.491947	19.3612
TSV-1	STDEV	0.566724	0.683156	1.91551	0.357581	1.72012	0.381137	0.157616	0.176119	0.634031
	% CV	4.95433	3.37297	5.64254	3.49166	5.20618	3.80634	32.0359	35.8003	3.27475
	+2SD	12.5724	21.6202	37.7787	10.9562	36.4802	10.7755	0.807233	0.844185	20.6293
	-2SD	10.3055	18.8876	30.1167	9.52584	29.5997	9.25095	0.176767	0.13971	18.0932
	+3SD	13.1391	22.3033	39.6942	11.3137	38.2003	11.1566	0.964849	1.0203	21.2633
	-3SD	9.73878	18.2044	28.2012	9.16826	27.8796	8.86982	0.0191506	-0.036409	17.4591
	Target	40	40	160	40	160	40	1	1	40
			Total	Pool	TSV-2
Sample Name	Pool	COXT-blk	NOXT-blk	HCTT-blk	NCTT-blk	COTT-Blk	NNCT-Blk	ANTT-blk	ANBT-blk	NICT-blk
UF046-013	TSV-2	41.207	39.014	182.527	42.389	166.687	37.807	0.939	0.824	39.711
UF048-013	TSV-2	40.541	39.773	181.166	41.435	187.54	39.786	1.271	1.015	39.37
UF050-013	TSV-2	44.29	40.933	172.287	36.765	171.835	41.183	0.822	0.958	41.966
UF052-013	TSV-2	42.532	41.49	169.455	39.371	174.896	39.835	0.867	0.876	41.148
UF054-013	TSV-2	46.145	42.02	178.855	37.26	168.833	42.494	1.024	0.956	40.678
UF056-013	TSV-2	41.323	38.029	173.566	41.372	166.832	38.872	1.119	1.013	39.743
UF058-013	TSV-2	43.247	39.893	181.38	40.521	184.152	40.539	1.361	1.911	40.687
UF060-013	TSV-2	40.865	38.001	180.013	41.944	173.127	39.651	0.811	0.888	38.082
UF062-013	TSV-2	42.522	38.527	172.18	42.598	173.099	39.354	0.909	1.016	38.769
UF064-013	TSV-2	43.219	38.076	166.127	37.994	167.844	39.864	1.094	0.954	38.869
UF066-013	TSV-2	43.235	39.355	174.086	44.711	165.289	39.467	0.943	1.112	38.254
UF068-013	TSV-2	41.786	40.2	187.145	41.209	185.376	40.971	1.181	1.158	39.703
UF070-013	TSV-2	41.21	40.623	180.401	36.711	174.189	39.37	1.064	1.021	37.734
UF072-013	TSV-2	41.173	40.688	186.391	35.797	170.397	39.617	1.163	1.104	37.63
UF074-013	TSV-2	39.593	38.512	157.449	38.814	173.542	39.062	1.189	1.147	37.516
UF076-013	TSV-2	39.135	38.722	177.304	40.53	167.793	39.62	1.134	high blk	38.597
UF078-013	TSV-2	40.981	39.513	163.324	43.604	177.973	37.68	0.973	1.32	38.628
UF080-013	TSV-2	40.7	38.529	170.961	41.15	177.932	38.004	0.822	1.274	38.305
UF082-013	TSV-2	39.515	40.545	184.771	40.277	176.289	38.115	1.108	0.968	38.96
UF084-013	TSV-2	42.377	40.148	160.803	39.759	183.586	38.92	1.056	1.069	39.059
UF086-013	TSV-2	42.146	41.695	178.837	41.78	176.041	40.299	0.652	0.967	39.471
UF088-013	TSV-2	41.816	41.066	177.899	40.335	170.255	39.827	0.884	high blk	37.727
TSV-2	Mean	41.7981	39.7887	175.315	40.2875	174.25	39.5608	1.01755	1.07755	39.1185
TSV-2	STDEV	1.62731	1.25111	8.14582	2.31532	6.41854	1.14181	0.171795	0.232801	1.19991
	% CV	3.89325	3.14438	4.64639	5.74699	3.68352	2.88621	16.8833	21.6046	3.06737
	+2SD	45.0527	42.2909	191.606	44.9182	187.087	41.8444	1.36114	1.54315	41.5183
	-2SD	38.5435	37.2865	159.023	35.6569	161.413	37.2772	0.673956	0.611949	36.7187
	+3SD	46.68	43.5421	199.752	47.2335	193.506	42.9862	1.53293	1.77595	42.7182
	-3SD	36.9162	36.0354	150.877	33.3416	154.995	36.1354	0.502161	0.379148	35.5188
			Total	Pool	TSV-blk
Sample Name	Pool	COXT-blk	NOXT-blk	HCTT-blk	NCTT-blk	COTT-Blk	NNCT-Blk	ANTT-blk	ANBT-blk	NICT-blk
UF046-011	TSV-blk	1.405	0.318	13.715	0.333	12.95	-0.671	-0.085	-0.17	0.313
UF048-011	TSV-blk	1.387	0.446	12.358	0.167	12.046	-0.015	0	0	0.126
UF050-011	TSV-blk	1.711	0.365	11.44	0.202	13.886	-0.139	0	-0.035	0.161
UF052-011	TSV-blk	2.037	0.322	12.13	0.306	12.465	-0.166	0	0	0.107
UF054-011	TSV-blk	2.618	0.581	12.23	0.606	15.724	0.281	0.031	0	0.732
UF056-011	TSV-blk	1.213	0.308	13.031	0.628	12.686	0.044	0	0.15	0.182
UF058-011	TSV-blk	1.366	0.396	11.681	0.376	14.831	0.294	0	-0.123	0.61
UF060-011	TSV-blk	1.332	0.284	11.171	0.284	13.729	0.074	0	0	0.313
UF062-011	TSV-blk	1.113	0.25	13.075	0.25	12.624	0.069	0	0	0.518
UF064-011	TSV-blk	1.175	0.421	11.189	0.353	12.561	-0.146	0	0	0.17
UF066-011	TSV-blk	1.186	0.451	12.361	0.446	11.088	0.323	0	0	0.29
UF068-011	TSV-blk	1.322	0.419	12.122	0.497	12.386	0.124	0	0	0.32
UF070-011	TSV-blk	1.207	0.509	12.892	0.42	12.152	0.323	0	1.905	0.567
UF072-011	TSV-blk	1.407	0.473	10.477	0.261	13.162	0.191	0	0.07	0.474
UF074-011	TSV-blk	1.363	0.382	12.255	0.438	15.024	0.332	0	0	0.196
UF076-011	TSV-blk	1.385	0.319	11.909	0.663	12.493	0.317	0	-2.325	0.521
UF078-011	TSV-blk	0.954	0.229	11.62	0.44	11.74	-0.056	0	0	0
UF080-011	TSV-blk	1.081	0.455	10.187	0	11.015	0.098	-0.22	0	0
UF082-011	TSV-blk	1.551	0.464	13.558	0.473	13.785	0.051	0	0.143	0.43
UF084-011	TSV-blk	1.321	0.402	11.527	0.435	12.243	0.1	0	0	0.08
UF086-011	TSV-blk	1.222	0.312	11.062	0.499	12.613	0.289	0	0	-0.875
UF088-011	TSV-blk	1.335	0.389	13.631	0.292	11.61	0.05	0	-1.428	0.073
TSV-blk	Mean	1.39505	0.386136	12.0737	0.380409	12.8551	0.0803182	-0.0124545	-0.0824091	0.241273
TSV-blk	STDEV	0.352934	0.0875178	0.974797	0.157814	1.2187	0.232676	0.0503197	0.724323	0.324518
	% CV	25.2991	22.665	8.07374	41.4855	9.48024	289.692	-404.027	-878.936	134.503
	+2SD	2.10091	0.561172	14.0233	0.696038	15.2925	0.545669	0.0881848	1.36624	0.89031
	-2SD	0.689177	0.211101	10.1241	0.0647802	10.4177	-0.385033	-0.113094	-1.53106	-0.407764
	+3SD	2.45385	0.64869	14.9981	0.853852	16.5112	0.778345	0.138504	2.09056	1.21483
	-3SD	0.336243	0.123583	9.14929	-0.0930342	9.19904	-0.617709	-0.163414	-2.25538	-0.732283
