# Supplementary material for: Validation of a LC-MS/MS Method for Quantifying Urinary Nicotine, Six Nicotine Metabolites and the Minor Tobacco Alkaloids—Anatabine and Anabasine—in Smokers' Urine
Source: PLoS One. 2014 Jul 11;9(7):e101816. doi: 10.1371/journal.pone.0101816 (PMC4094486; doi:10.1371/journal.pone.0101816)
Supplement: Data S7 — Acetone volume for precipitation 1. (XLS) [file pone.0101816.s007.xls]

## Sheet: Sheet1
					Cotinine	Oxide
	volume of acetone for ppt.	Sample Name	Sample ID	Dilution Factor	IS Peak Area (counts)	Analyte Peak Area (counts)	Calculated Concentration (ng/mL)	Mean ISTD for Vol of acetone	Recovery vs Recovery with 1 ml of acetone
		UF040-001	Blk-2 ml	1	806770	0	No Peak
		UF040-002	U20-1ml	5	256190	64599	135.574
	1 ml	UF040-003	U20-1ml	5	256648	69549	145.702	259230	1
		UF040-004	U20-1ml	5	264853	69302	140.688
		UF040-005	U20-2ml	5	187692	48181	138.021
	2 ml	UF040-006	U20-2ml	5	166142	43339	140.253	174419	0.672834
		UF040-007	U20-2ml	5	169423	44430	140.998
		UF040-008	U20-3ml	5	130840	35970	147.815
	3 ml	UF040-009	U20-3ml	5	134793	36381	145.118	134661	0.519465
		UF040-010	U20-3ml	5	138350	35726	138.84
		UF040-011	U20-4ml	5	127253	33422	141.215
	4 ml	UF040-012	U20-4ml	5	116921	31321	144.03	123491	0.476374
		UF040-013	U20-4ml	5	126298	35315	150.342
		UF040-014	U20-5ml	5	104195	30473	157.248
	5 ml	UF040-015	U20-5ml	5	95677	30161	169.492	104215	0.402016
		UF040-016	U20-5ml	5	112772	32029	152.705
							145.869	Mean
							8.7944	STDEV
							6.02895	%CV
					Cotinine
	volume of acetone for ppt.	Sample Name	Sample ID	Dilution Factor	IS Peak Area (counts)	Analyte Peak Area (counts)	Calculated Concentration (ng/mL)	Mean ISTD for Vol of acetone	Recovery vs Recovery with 1 ml of acetone
		UF040-001	Blk-2 ml	1	913069	0	No Peak
		UF040-002	U20-1ml	5	496854	422460	440.331
	1 ml	UF040-003	U20-1ml	5	534148	424191	411.265	512382	1
		UF040-004	U20-1ml	5	506143	394777	403.925
		UF040-005	U20-2ml	5	494894	423217	442.866
	2 ml	UF040-006	U20-2ml	5	493511	425461	446.462	500983	0.977754
		UF040-007	U20-2ml	5	514544	419923	422.639
		UF040-008	U20-3ml	5	565143	432193	396.042
	3 ml	UF040-009	U20-3ml	5	550206	458007	431.091	552556	1.07841
		UF040-010	U20-3ml	5	542320	439894	420.063
		UF040-011	U20-4ml	5	547278	449547	425.392
	4 ml	UF040-012	U20-4ml	5	587499	475626	419.257	559486	1.09193
		UF040-013	U20-4ml	5	543681	460480	438.62
		UF040-014	U20-5ml	5	574357	494553	445.916
	5 ml	UF040-015	U20-5ml	5	612115	473129	400.285	584542	1.14083
		UF040-016	U20-5ml	5	567155	464347	423.997
							424.543	Mean
							16.5143	STDEV
							3.88989	%CV
					Nicotine	Oxide
	volume of acetone for ppt.	Sample Name	Sample ID	Dilution Factor	IS Peak Area (counts)	Analyte Peak Area (counts)	Calculated Concentration (ng/mL)	Mean ISTD for Vol of acetone	Recovery vs Recovery with 1 ml of acetone
		UF040-001	Blk-2 ml	1	1496198	495	< 0
		UF040-002	U20-1ml	5	995354	333968	227.983
	1 ml	UF040-003	U20-1ml	5	958488	325496	230.751	982576	1
		UF040-004	U20-1ml	5	993886	323741	221.319
		UF040-005	U20-2ml	5	1171866	405017	234.85
	2 ml	UF040-006	U20-2ml	5	1257914	409103	220.972	1.19489e+06	1.21608
		UF040-007	U20-2ml	5	1154891	377436	222.055
		UF040-008	U20-3ml	5	1366398	443423	220.493
	3 ml	UF040-009	U20-3ml	5	1376916	458467	226.241	1.36396e+06	1.38814
		UF040-010	U20-3ml	5	1348555	452488	227.989
		UF040-011	U20-4ml	5	1445883	457356	214.91
	4 ml	UF040-012	U20-4ml	5	1419166	464567	222.421	1.41551e+06	1.44061
		UF040-013	U20-4ml	5	1381485	470615	231.476
		UF040-014	U20-5ml	5	1389797	462034	225.888
	5 ml	UF040-015	U20-5ml	5	1364333	452152	225.181	1.39951e+06	1.42432
		UF040-016	U20-5ml	5	1444386	488760	229.93
							225.497	Mean
							5.21019	STDEV
							2.31053	%CV
					Nicotine
	volume of acetone for ppt.	Sample Name	Sample ID	Dilution Factor	IS Peak Area (counts)	Analyte Peak Area (counts)	Calculated Concentration (ng/mL)	Mean ISTD for Vol of acetone	Recovery vs Recovery with 1 ml of acetone
		UF040-001	Blk-2 ml	1	377278	1998	< 0
		UF040-002	U20-1ml	5	482556	735876	726.572
	1 ml	UF040-003	U20-1ml	5	492484	738836	714.704	487928	1
		UF040-004	U20-1ml	5	488744	717155	698.926
		UF040-005	U20-2ml	5	526197	794943	719.748
	2 ml	UF040-006	U20-2ml	5	529665	808382	727.177	528921	1.08402
		UF040-007	U20-2ml	5	530902	790878	709.648
		UF040-008	U20-3ml	5	588687	875393	708.372
	3 ml	UF040-009	U20-3ml	5	599908	898641	713.62	586561	1.20215
		UF040-010	U20-3ml	5	571089	865941	722.418
		UF040-011	U20-4ml	5	612178	916312	713.065
	4 ml	UF040-012	U20-4ml	5	608736	938352	734.501	603884	1.23765
		UF040-013	U20-4ml	5	590738	905428	730.292
		UF040-014	U20-5ml	5	626267	949439	722.289
	5 ml	UF040-015	U20-5ml	5	649632	1009588	740.555	633387	1.29812
		UF040-016	U20-5ml	5	624263	954986	728.889
							720.718	Mean
							11.0814	STDEV
							1.53755	%CV
				Nor	cotinine
	volume of acetone for ppt.	Sample Name	Sample ID	Dilution Factor	IS Peak Area (counts)	Analyte Peak Area (counts)	Calculated Concentration (ng/mL)	Mean ISTD for Vol of acetone	Recovery vs Recovery with 1 ml of acetone
		UF040-001	Blk-2 ml	1	853768	0	No Peak
		UF040-002	U20-1ml	5	518273	72172	54.656
	1 ml	UF040-003	U20-1ml	5	449594	64953	56.702	485458	1
		UF040-004	U20-1ml	5	488507	65693	52.78
		UF040-005	U20-2ml	5	485505	74706	60.393
	2 ml	UF040-006	U20-2ml	5	495944	75864	60.038	491928	1.01333
		UF040-007	U20-2ml	5	494334	71711	56.936
		UF040-008	U20-3ml	5	564714	82403	57.272
	3 ml	UF040-009	U20-3ml	5	564261	80595	56.06	556421	1.14618
		UF040-010	U20-3ml	5	540289	78391	56.946
		UF040-011	U20-4ml	5	524426	73067	54.684
	4 ml	UF040-012	U20-4ml	5	541421	77340	56.065	531926	1.09572
		UF040-013	U20-4ml	5	529930	77555	57.44
		UF040-014	U20-5ml	5	562029	70488	49.224
	5 ml	UF040-015	U20-5ml	5	530610	78151	57.808	546685	1.12612
		UF040-016	U20-5ml	5	547415	80709	57.867
							56.3247	Mean
							2.75889	STDEV
							4.89819	%CV
				Nor	nicotine
	volume of acetone for ppt.	Sample Name	Sample ID	Dilution Factor	IS Peak Area (counts)	Analyte Peak Area (counts)	Calculated Concentration (ng/mL)	Mean ISTD for Vol of acetone	Recovery vs Recovery with 1 ml of acetone
		UF040-001	Blk-2 ml	1	631239	9693	< 0
		UF040-002	U20-1ml	5	959631	115666	23.817
	1 ml	UF040-003	U20-1ml	5	923691	109711	23.404	944253	1
		UF040-004	U20-1ml	5	949438	107850	22.185
		UF040-005	U20-2ml	5	980227	118970	24.014
	2 ml	UF040-006	U20-2ml	5	963085	118111	24.313	979308	1.03712
		UF040-007	U20-2ml	5	994611	123159	24.592
		UF040-008	U20-3ml	5	1102702	129433	23.076
	3 ml	UF040-009	U20-3ml	5	1079937	130109	23.805	1081200	1.14503
		UF040-010	U20-3ml	5	1060961	127864	23.814
		UF040-011	U20-4ml	5	1095116	128937	23.16
	4 ml	UF040-012	U20-4ml	5	1100085	137895	24.95	1.09666e+06	1.16141
		UF040-013	U20-4ml	5	1094792	135703	24.622
		UF040-014	U20-5ml	5	1067796	136858	25.613
	5 ml	UF040-015	U20-5ml	5	1089322	136462	24.932	1071278	1.13452
		UF040-016	U20-5ml	5	1056716	137965	26.176
							24.1649	Mean
							1.02993	STDEV
							4.2621	%CV
					Hydroxy	cotinine
	volume of acetone for ppt.	Sample Name	Sample ID	Dilution Factor	IS Peak Area (counts)	Analyte Peak Area (counts)	Calculated Concentration (ng/mL)	Mean ISTD for Vol of acetone	Recovery vs Recovery with 1 ml of acetone
		UF040-001	Blk-2 ml	1	292219	0	No Peak
		UF040-002	U20-1ml	5	139222	735722	2439.29
	1 ml	UF040-003	U20-1ml	5	129076	691600	2473.25	133052	1
		UF040-004	U20-1ml	5	130859	678949	2394.91
		UF040-005	U20-2ml	5	140860	729772	2391.4
	2 ml	UF040-006	U20-2ml	5	136579	760914	2571.66	136121	1.02306
		UF040-007	U20-2ml	5	130924	746770	2632.89
		UF040-008	U20-3ml	5	141381	843095	2752.67
	3 ml	UF040-009	U20-3ml	5	150434	815817	2503.26	143454	1.07818
		UF040-010	U20-3ml	5	138547	818429	2726.8
		UF040-011	U20-4ml	5	148339	827018	2573.49
	4 ml	UF040-012	U20-4ml	5	150622	766280	2348.28	149187	1.12127
		UF040-013	U20-4ml	5	148600	738608	2294.27
		UF040-014	U20-5ml	5	142769	827944	2676.91
	5 ml	UF040-015	U20-5ml	5	148427	778019	2419.54	140084	1.05285
		UF040-016	U20-5ml	5	129056	808361	2891.36
							2539.33	Mean
							169.832	STDEV
							6.68805	%CV
					AB	anabasine
	volume of acetone for ppt.	Sample Name	Sample ID	Dilution Factor	IS Peak Area (counts)	Analyte Peak Area (counts)	Calculated Concentration (ng/mL)	Mean ISTD for Vol of acetone	Recovery vs Recovery with 1 ml of acetone
		UF040-001	Blk-2 ml	1	148913	374	< 0
		UF040-002	U20-1ml	5	152521	15100	17.718
	1 ml	UF040-003	U20-1ml	5	148217	14084	16.969	149076	1
		UF040-004	U20-1ml	5	146491	15180	18.588
		UF040-005	U20-2ml	5	159050	14684	16.46
	2 ml	UF040-006	U20-2ml	5	167233	14768	15.703	162826	1.09223
		UF040-007	U20-2ml	5	162195	14978	16.464
		UF040-008	U20-3ml	5	170510	16783	17.611
	3 ml	UF040-009	U20-3ml	5	180707	17741	17.563	173421	1.1633
		UF040-010	U20-3ml	5	169046	16543	17.503
		UF040-011	U20-4ml	5	176200	16766	16.993
	4 ml	UF040-012	U20-4ml	5	174725	17114	17.52	171758	1.15215
		UF040-013	U20-4ml	5	164350	16378	17.841
		UF040-014	U20-5ml	5	188481	18477	17.535
	5 ml	UF040-015	U20-5ml	5	181737	17820	17.54	183760	1.23266
		UF040-016	U20-5ml	5	181063	16832	16.58
							17.2392	Mean
							0.712959	STDEV
							4.13568	%CV
					AT	anatabine
	volume of acetone for ppt.	Sample Name	Sample ID	Dilution Factor	IS Peak Area (counts)	Analyte Peak Area (counts)	Calculated Concentration (ng/mL)	Mean ISTD for Vol of acetone	Recovery vs Recovery with 1 ml of acetone
		UF040-001	Blk-2 ml	1	83889	237	0.014
		UF040-002	U20-1ml	5	96253	2380	2.871
	1 ml	UF040-003	U20-1ml	5	95435	2336	2.84	93762.7	1
		UF040-004	U20-1ml	5	89600	2243	2.911
		UF040-005	U20-2ml	5	98276	2240	2.625
	2 ml	UF040-006	U20-2ml	5	100825	2681	3.111	99694	1.06326
		UF040-007	U20-2ml	5	99981	2523	2.938
		UF040-008	U20-3ml	5	105503	3188	3.575
	3 ml	UF040-009	U20-3ml	5	107312	2932	3.205	106290	1.1336
		UF040-010	U20-3ml	5	106054	2526	2.755
		UF040-011	U20-4ml	5	110576	3041	3.227
	4 ml	UF040-012	U20-4ml	5	115497	3068	3.107	109453	1.16734
		UF040-013	U20-4ml	5	102286	2569	2.923
		UF040-014	U20-5ml	5	117248	3022	3.006
	5 ml	UF040-015	U20-5ml	5	113418	3038	3.136	113528	1.2108
		UF040-016	U20-5ml	5	109917	2781	2.945
							3.01167	Mean
							0.228043	STDEV
							7.57198	%CV
