# Supplementary material for: Validation of a LC-MS/MS Method for Quantifying Urinary Nicotine, Six Nicotine Metabolites and the Minor Tobacco Alkaloids—Anatabine and Anabasine—in Smokers' Urine
Source: PLoS One. 2014 Jul 11;9(7):e101816. doi: 10.1371/journal.pone.0101816 (PMC4094486; doi:10.1371/journal.pone.0101816)
Supplement: Data S12 — Molar % of urine metabolites in smokers Table 7 . (ODS) [file pone.0101816.s012.ods]

## Sheet: Total__percent_each_analyte
	Run Code	Masked ID	COXT	NOXT	HCTT	NCTT	COTT	NNCT	ANTT	ANBT	NICT
1	UAP011(80)-004	J001	216.844	471.165	1229.116	68.031	1782.402	55.578	9.561	4.601	1272.808
2	UAP008(80)(100)-018	J002	470.394	1160.485	4004.508	123.775	3497.733	57.14	3.908	1.629	675.737
3	UAP010(80)-012	J003	121.596	256.005	1162.775	49.836	1406.013	18.013	2.396	1.258	175.755
4	UAP011(80)-012	J004	608.141	265.095	14052.404	227.875	3096.978	107.977	23.57	8.416	2418.815
5	UAP009(80)-011	J005	148.559	2589.205	51.94	36.863	854.668	169.128	18.563	5.768	6116.243
6	UAP007(80)(100)-004	J006	426.922	1804.228	1559.515	139.803	5513.173	194.925	25.489	11.778	4172.13
7	UAP008(80)(100)-006	J007	344.987	813.847	2587.691	76.966	2052.992	54.318	8.298	2.727	678.058
8	UAP012(80)-006	J008	406.977	727.357	2809.932	94.312	2965.867	83.713	14.283	6.482	1712.574
	no sample	J009											(Not in calc.)
9	UAP008(80)(100)-017	J010	731.77	367.471	3666.109	172.038	4395.884	177.335	28.886	11.594	3787.299
10	UAP012(80)-016	J011	848.33	1425.404	5194.767	243.204	5725.794	256.751	27.641	11.058	3625.994
11	UAP012(80)-011	J012	35.11	863.261	14.715	9.705	274.522	33.791	5.036	2.666	1506.511
12	UAP010(80)-013	J013	421.668	288.127	8336.527	131.15	3307.821	65.208	7.818	2.19	1353.116
13	UAP009(80)-015	J014	373.257	483.867	5236.446	129.144	3183.323	85.058	21.727	6.537	3035.331
14	UAP009(80)-005	J015	1091.082	1307.566	9373.348	242.052	5333.185	131.378	15.679	8.627	2212.452
15	UAP010(80)-021	J016	133.177	177.044	2242.288	41.873	855.357	25.937	4.907	1.621	385.085
16	UAP011(80)-005	J017	810.509	1120.392	10465.929	228.702	5454.111	127.043	7.068	3.536	1619.907
17	UAP011(80)-016	J018	114.383	102.025	1173.803	25.783	633.278	18.768	1.941	0.76	389.298
18	UAP012(80)-017	J019	933.378	1993.375	8504.463	327.688	6045.267	230.997	43.746	17.021	2812.059
19	UAP008(80)(100)-013	J020	168.418	425.116	559.321	47.331	1484.926	34.52	3.205	2.33	582.049
20	UAP011(80)-013	J021	170.176	295.826	688.514	59.713	1543.928	71.398	9.454	3.894	1324.332
21	UAP008(80)(100)-023	J022	896.786	2487.555	3892.496	178.39	4218.843	123.583	8.222	4.161	2516.435
22	UAP011(80)-020	J023	1279.821	1282.517	12805.239	446.157	5415.142	182.992	31.908	12.711	1409.284
23	UAP012(80)-014	J024	566.377	1041.869	4482.15	145.768	4938.732	98.658	17.616	6.308	2162.414
24	UAP009(80)-004	J025	509.283	1082.751	3213.183	104.238	3356.055	117.777	12.375	4.683	1605.56
	UAP012(80)-004	J026	0.671	30.960	No Peak	2.346	8.766	4.027	No Peak	No Peak	40.049	non-smoker	(Not in calc.)
25	UAP011(80)-019	J027	217.943	62.789	2959.16	59.314	814.28	20.992	1.23	1.022	109.811
	UAP007(80)(100)-021	J028	7.629	143.078	25.584	3.352	34.178	11.299	2.773	0.723	634.602	non-smoker	(Not in calc.)
26	UAP012(80)-005	J029	273.632	166.982	5353.233	119.156	2214.864	47.853	8.738	3.161	341.273
27	UAP007(80)(100)-009	J030	209.047	701.305	900.298	63.227	1960.437	50.941	8.728	4.139	1199.975
28	UAP009(80)-024	J031	70.071	2164.488	36.286	27.978	671.588	95.501	8.655	2.412	2261.049
29	UAP009(80)-007	J032	82.404	32.117	2562.9	36.091	619.225	8.256	2.142	0.527	272.17
30	UAP011(80)-011	J033	747.753	706.926	7373.747	175.971	4137.126	100.075	21.29	10.272	3525.187
31	UAP011(80)-009	J034	727.534	1456.701	5551.317	178.763	3310.735	137.962	19.379	9.35	3566.461
32	UAP009(80)-018	J035	133.857	169.870	1118.364	43.323	1555.849	20.527	3.169	1.433	417.443
33	UAP009(80)-019	J036	127.836	149.231	2421.596	52.256	965.83	24.151	4.29	1.585	205.349
34	UAP012(80)-019	J037	252.192	285.681	2675.899	95.523	1845.919	32.14	5.821	1.775	286.652
35	UAP010(80)-018	J038	76.194	137.901	577.181	23.675	729.415	12.482	2.592	0.859	185.823
36	UAP009(80)-012	J039	561.207	876.541	4198.369	128.51	3579.444	105.906	21.12	4.973	3568.606
37	UAP010(80)-011	J040	602.936	1586.494	3465.155	177.752	5180.196	231.423	50.789	18.335	6365.209
38	UAP010(80)-024	J041	650.595	1369.956	2506.266	113.028	3008.595	117.509	14.623	5.752	1608.675
39	UAP011(80)-017	J042	95.324	354.832	491.4	27.271	833.499	36.932	5.449	2.708	1013.446
40	UAP011(80)-014	J043	33.114	120.606	227.67	14.497	524.95	16.523	2.771	1.064	565.148
41	UAP007(80)(100)-020	J044	460.371	743.550	5615.834	162.777	3910.572	60.495	9.869	4.212	726.884
42	UAP011(80)-015	J045	1124.461	1896.480	4410.232	288.883	5799.643	266.47	43.95	18.992	4529.646
43	UAP008(80)(100)-021	J046	293.365	392.473	4538.474	107.964	2980.418	43.076	5.507	2.701	709.444
44	UAP009(80)-021	J047	174.998	166.497	3624.4	74.495	968.551	44.781	9.148	2.415	454.532
45	UAP008(80)(100)-010	J048	14.255	136.664	26.503	4.552	171.15	7.797	0.396	0.167	210.498
46	UAP009(80)-014	J049	560.349	1710.294	2556.051	133.433	3977.798	100.878	17.365	5.89	2406.897
47	UAP007(80)(100)-013	J050	693.409	765.405	9504.683	217.495	4164.453	169.05	31.842	16.525	5786.732
48	UAP007(80)(100)-014	J051	106.388	165.167	720.393	32.654	950.335	20.714	1.953	0.516	775.895
49	UAP011(80)-007	J052	420.247	996.062	1447.013	90.292	2132.992	141.079	28.494	8.766	5150.538
50	UAP007(80)(100)-015	J053	1475.035	697.482	21351.482	317.54	3675.486	166.122	35.998	13.467	1501.331
51	UAP008(80)(100)-015	J054	1170.976	1725.478	13061.526	453.054	8774.152	348.38	62.304	29.992	6200.962
52	UAP012(80)-015	J055	591.568	256.351	14326.615	256.224	2022.482	156.322	29.872	13.595	2836.62
53	UAP008(80)(100)-005	J056	183.273	667.847	874.146	58.114	1936.292	58.949	9.795	3.407	3235.184
54	UAP012(80)-007	J057	487.978	1197.091	1645.354	151.025	3496.789	158.532	31.773	9.9	4120.621
	UAP007(80)(100)-005	J058	664.714	825.686	3533.688	153.453	4165.075	155.713	45.468	17.109	4229.244	Duplicate	(Not in calc.)
55	UAP009(80)-023	J059	77.038	61.284	1207.631	33.738	886.268	11.819	1.471	0.732	175.422
56	UAP010(80)-016	J060	68.708	317.347	301.737	16.718	757.183	16.509	3.197	1.335	455.743
57	UAP007(80)(100)-008	J061	366.319	92.714	5246.797	101.357	2654.615	30.333	1.382	1.368	202.013
58	UAP007(80)(100)-019	J062	627.725	660.445	10105.74	179.452	2341.677	114.644	20.848	8.573	899.893
59	UAP010(80)-020	J063	661.138	1750.659	3252.344	161.928	3184.51	141.841	20.926	8.76	1876.107
60	UAP008(80)(100)-014	J064	294.879	772.073	1340.724	102.947	2850.636	111.417	11.216	4.252	3154.3
61	UAP012(80)-018	J065	350.896	1990.780	779.681	99.789	3434.631	244.968	37.264	16.432	7702.151
62	UAP012(80)-012	J066	858.087	1071.283	14889.747	309.297	6781.575	164.81	29.461	11.922	2690.574
	UAP011(80)-018	J067	7.635	2.500	47.653	1.58	44.944	1.369	No Peak	No Peak	4.609	non-smoker	(Not in calc.)
63	UAP008(80)(100)-022	J068	720.265	1363.406	6459.801	186.376	4743.85	156.745	12.745	6.179	2037.372
64	UAP010(80)-006	J069	230.003	667.903	742.965	47.479	1762.33	42.919	5.915	2.79	689.231
65	UAP008(80)(100)-004	J070	73.078	1305.043	23.977	30.765	596.417	117	16.417	7.942	3806.496
66	UAP010(80)-017	J071	652.203	777.862	4611.41	169.404	4848.413	152.454	19.047	7.416	2348.424
67	UAP007(80)(100)-023	J072	169.932	566.693	1662.007	82.605	1368.383	50.533	6.89	4.488	1737.254
68	UAP009(80)-017	J073	891.386	710.129	6916.675	208.082	4804.094	160.57	34.308	11.546	3483.591
69	UAP008(80)(100)-012	J074	1024.579	801.745	6091.728	196.9	5365.943	179.988	20.877	7.728	2369.18
70	UAP009(80)-020	J075	821.344	880.323	12723.181	222.016	3074.597	218.738	32.03	13.709	2801.034
71	UAP009(80)-009	J076	149.851	2909.393	49.908	35.772	676.433	204.182	20.81	5.915	6094.15
72	UAP010(80)-014	J077	366.467	414.658	5936.304	115.357	1485.611	76.352	12.693	4.089	775.474
73	UAP007(80)(100)-006	J078	837.901	652.070	15703.659	317.95	4789.054	170.472	27.125	15.371	2974.082
	UAP011(80)-022	J079										Chromatography failure	(Not in calc.)
74	UAP008(80)(100)-008	J080	938.045	741.773	9419.57	254.445	2912.855	242.561	52.559	22.564	4442.116
75	UAP011(80)-021	J081	303.137	463.413	2799.177	89.439	2303.323	77.626	10.897	2.357	1111.634
76	UAP010(80)-007	J082	171.934	485.117	601.095	49.202	1223.109	64.717	11.685	5.813	1248.955
77	UAP008(80)(100)-007	J083	107.554	346.665	472.2	34.311	1021.508	26.09	3.699	1.088	489.821
78	UAP012(80)-013	J084	304.838	407.418	1102.896	70.549	1938.296	45.823	2.989	1.361	461.141
79	UAP007(80)(100)-018	J085	51.153	90.918	203.652	22.224	755.843	17.065	1.847	0.952	344.111
80	UAP009(80)-016	J086	463.853	1120.286	1945.959	131.669	2816.639	84.271	10.343	3.425	791.4
	UAP011(80)-023	J087		0.000								Inj. failed	(Not in calc.)
81	UAP007(80)(100)-022	J088	154.405	661.786	314.173	33.938	1286.771	51.597	3.883	1.272	1194.606
82	UAP008(80)(100)-009	J089	401.659	519.896	4376.651	109.829	3256.811	56.991	7.575	3.15	899.321
83	UAP008(80)(100)-016	J090	991.346	1336.170	7712.589	195.865	3860.817	106.154	25.494	7.194	1117.774
84	UAP010(80)-023	J091	302.558	1551.647	627.985	73.34	1845.649	81.766	4.938	1.752	1203.02
85	UAP010(80)-015	J092	63.325	287.526	159.85	18.87	1024.998	20.476	3.589	0.963	427.337
86	UAP007(80)(100)-016	J093	689.203	604.845	11648.905	243.893	4149.294	131.584	24.034	9.521	2177.74
87	UAP010(80)-022	J094	46.577	1426.229	17.216	17.986	407.815	62.287	6.949	3.949	1542.389
88	UAP008(80)(100)-019	J095	60.898	488.878	136.568	25.88	910.653	40.212	4.072	2.149	790.217
89	UAP011(80)-024	J096	59.152	75.911	1052.274	22.925	391.653	10.961	1.938	0.373	77.743
90	UAP007(80)(100)-024	J097	1728.045	634.819	12690.126	275.062	4158.197	178.842	38.478	15.606	2730.386
91	UAP010(80)-019	J098	132.882	102.401	1984.321	49.427	1015.516	20.26	4.963	1.991	331.123
92	UAP009(80)-008	J099	113.045	213.432	1127.131	35.519	1154.768	22.191	4.856	2.425	547.088
93	UAP007(80)(100)-011	J100	326.399	228.796	5386.035	92.74	1855.956	24.297	5.418	1.496	156.628
94	UAP011(80)-008	J101	558.365	536.064	8049.861	145.843	1930.939	51.715	11.381	3.273	499.376
	Sample Name		COXT	NOXT	HCTT	NCTT	COTT	NNCT	ANTT	ANBT	NICT
		Mean	443.154	795.538	4290.457	123.895	2668.901	96.889	15.197	6.122	1920.678
		% total	4.286	7.694	41.496	1.198	25.813	0.937			18.538
	Molecular weight of analyte		192.2	178.2	192.2	162.2	176.1	148.2			162.2
	moles of each analyte		2.3	4.5	22.3	0.8	15.2	0.7			11.8	57.5	Total moles
		Molar %	4.0	7.8	38.8	1.3	26.4	1.1			20.6

## Sheet: Table_7
		Table 7 . Mean values for smoker nicotine metabolites and percent each analyte contributed to total nicotine metabolites
	Sample Name		COXT	NOXT	HCTT	NCTT	COTT	NNCT	NICT
		Mean	443	796	4290	124	2669	97	1921
		molar % total	4.0	7.8	38.8	1.3	26.4	1.1	20.6
