# Supplementary material for: Validation of a LC-MS/MS Method for Quantifying Urinary Nicotine, Six Nicotine Metabolites and the Minor Tobacco Alkaloids—Anatabine and Anabasine—in Smokers' Urine
Source: PLoS One. 2014 Jul 11;9(7):e101816. doi: 10.1371/journal.pone.0101816 (PMC4094486; doi:10.1371/journal.pone.0101816)
Supplement: Data S13 — Anatabine and anabasine levels in 94 smokers. (XLS) [file pone.0101816.s013.xls]

## Sheet: Sheet1
	ANTT	ANTF		ANBT	ANBF									% Anatabine glucuronidated in each sample	% Anabasine glucuronidated in each sample
	0.396	0.273		0.167	0.073	1	non-smoker							18.3857	39.1667
	1.938	0.706		0.373	0.401	1								46.5961	-3.61757
	1.953	1.159		0.516	0.382	1								25.5141	14.922
86/94	2.142	1.428		0.527	0.818	1								20	-21.6357
	1.471	1.14		0.732	0.982	1								12.6771	-14.5858
	1.941	1.445		0.76	0.879	1								14.6486	-7.26052
	2.592	1.127		0.859	0.697	1								39.3923	10.4113
	1.847	1.238		0.952	0.992	1								19.7407	-2.05761
1	3.589	1.103		0.963	0.925	1								52.9838	2.01271
2	1.23	0.954		1.022	1.178	1								12.6374	-7.09091
3	2.771	2.193		1.064	1.146	1								11.6438	-3.71041
4	3.699	2.006		1.088	1.061	1								29.6757	1.2564
5	2.396	0.907		1.258	0.721	1								45.0802	27.1349
6	3.883	1.648		1.272	1.503	1								40.4086	-8.32432
7	3.197	2.095		1.335	1.172	1								20.8239	6.50179
8	2.989	1.417		1.361	1.144	1								35.6786	8.66267
9	1.382	0.92		1.368	1.321	1								20.0695	1.74786
10	3.169	1.298		1.433	1.228	1								41.8849	7.70387
11	5.418	0.987		1.496	0.591	1		74.4681						69.1803	43.3637
12	4.29	1.636		1.585	1.249	1								44.7857	11.856
13	4.907	2.362		1.621	1.57	1								35.0117	1.59825
14	3.908	1.348		1.629	1.117	1								48.7062	18.6453
15	4.938	1.093		1.752	1.381	1								63.7539	11.8417
16	5.821	3		1.775	1.4	1								31.9805	11.811
17	4.963	2.866		1.991	1.677									26.785	8.56052
18	4.072	1.632		2.149	1.696									42.777	11.7815
19	7.818	3.92		2.19	2.624									33.2084	-9.01537
20	3.205	1.066		2.33	1.246									50.0819	30.3132
21	10.897	3.387		2.357	1.963									52.5763	9.12037
22	8.655	3.97		2.412	2.603									37.1089	-3.80857
23	9.148	4.987		2.415	3.342									29.4376	-16.1021
24	4.856	2.796		2.425	1.993									26.9211	9.77818
25	5.036	2.627		2.666	2.068			94% of smokers had urine Anatabine >2 ng/ mL						31.4368	12.632
26	5.507	1.856		2.701	1.425			74 % of smokers had urine anabasine > 2 ng/ mL						49.5858	30.9258
27	5.449	4.076		2.708	2.42			74 % of smokers had both urine anabasine and anatabine > 2 ng/ mL						14.4147	5.61622
28	8.298	2.544		2.727	1.635			Mean ANTT =15.2, range 1.2 to 62.3						53.0714	25.0344
29	5.915	2.015		2.79	2.551			Mean ANBT =6.1, 0.37 to 30.0						49.1803	4.47482
30	7.575	4.184		3.15	2.622									28.8375	9.14761
31	8.738	4.175		3.161	2.73									35.3365	7.31625
32	11.381	4.608		3.273	2.301									42.3604	17.4381
33	9.795	8.525		3.407	3.218									6.93231	2.85283
34	10.343	2.998		3.425	2.599									55.0558	13.7118
35	7.068	4.232		3.536	3.56									25.0973	-0.338219
36	9.454	5.1		3.894	3.514									29.9162	5.12959
37	6.949	3.115		3.949	2.961									38.0962	14.2981
38	12.693	7.201		4.089	3.78									27.6063	3.9268
39	8.728	4.724		4.139	2.989									29.7651	16.1336
40	8.222	3.243		4.161	2.852									43.4278	18.6653
41	9.869	3.711		4.212	2.717									45.3461	21.576
42	11.216	7.465		4.252	4.098									20.0792	1.84431
43	6.89	5.714		4.488	5.64									9.33037	-11.3744
44	9.561	5.508		4.601	4.275									26.8963	3.67283
45	12.375	3.628		4.683	3.244									54.6585	18.1531
46	21.12	15.639		4.973	6.459									14.9106	-12.9986
47	14.623	5.326		5.752	5.104									46.6038	5.96905
48	18.563	11.96		5.768	6.632									21.6329	-6.96774
49	11.685	9.372		5.813	5.772									10.9845	0.353906
50	17.365	8.044		5.89	6.111									36.6839	-1.84151
51	20.81	15.059		5.915	7.257									16.0333	-10.1883
52	12.745	4.184		6.179	3.876									50.57	22.904
53	17.616	8.385		6.308	5.761									35.5025	4.53227
54	14.283	8.512		6.482	5.643									25.317	6.91959
55	21.727	15.419		6.537	7.111									16.9816	-4.20574
56	25.494	8.003		7.194	4.541									52.2166	22.6076
57	19.047	9.84		7.416	8.331									31.8725	-5.81063
58	20.877	11.815		7.728	5.571									27.7193	16.2193
59	16.417	11.349		7.942	5.836									18.2525	15.2852
60	23.57	16.735		8.416	8.199									16.9582	1.30605
61	20.848	11.179		8.573	6.152									30.1902	16.4414
62	15.679	8.915		8.627	7.433									27.5026	7.43462
63	20.926	9.441		8.76	7.309									37.8207	9.02981
64	28.494	22.133		8.766	9.629									12.5644	-4.69149
65	19.379	12.949		9.35	9.133									19.8899	1.17405
66	24.034	14.517		9.521	7.953									24.6868	8.97333
67	31.773	21.943		9.9	8.413									18.2999	8.11991
68	21.29	16.35		10.272	9.266									13.1243	5.14894
69	27.641	17.577		11.058	10.991									22.2566	0.303869
70	34.308	23.152		11.546	11.409									19.4152	0.59682
71	28.886	17.81		11.594	9.587									23.7194	9.47547
72	25.489	12.427		11.778	9.806									34.4498	9.1364
73	29.461	16.3		11.922	10.781									28.7603	5.02577
74	31.908	16.833		12.711	11.372									30.9288	5.55994
75	35.998	16.221		13.467	9.759									37.8732	15.9649
76	29.872	24.627		13.595	14.252									9.62403	-2.35932
77	32.03	23.789		13.709	12.397									14.7638	5.02566
78	27.125	18.659		15.371	11.808									18.4912	13.1094
79	38.478	22.625		15.606	11.324									25.9447	15.9005
80	37.264	23.92		16.432	18.356									21.8096	-5.53064
81	31.842	23.688		16.525	14.12									14.684	7.84794
82	43.746	23.536		17.021	12.659									30.0378	14.6968
83	50.789	35.937		18.335	17.094									17.1252	3.50278
84	43.95	27.354		18.992	17.893									23.275	2.97953
85	52.559	41.457		22.564	18.77									11.8086	9.17888
86	62.304	40.997		29.992	23.267									20.6261	12.627
Mean	15.1974	9.07802		6.12222	5.39799						Using 86/94		Mean	30.5993	7.24673
													STDEV	13.7923	10.3342
											using all 94		Mean	30.0904	6.81462
													STDEV	13.7026	11.2895
